# Supplementary material for: Time interval analysis of ductus venosus and cardiac cycles in relation with umbilical artery pH at birth in fetal growth restriction
Source: BMC Pregnancy Childbirth. 2021 Oct 3;21:671. doi: 10.1186/s12884-021-04115-7 (PMC8489040; doi:10.1186/s12884-021-04115-7)
Supplement: Supplementary file 1 — Additional file 1. [file 12884_2021_4115_MOESM1_ESM.xlsx]

## Sheet: Sheet1
No.	age	parity	measurement GA	Smoking	mode of conception	Hypertensive deseases in preg	steroid IM	delivery	mode of delivery	birth weight	sex	Ap (1)	Ap (5)	UmA pH	UmA BE	UmV pH	UmV BE	placental weight	Oligohydramnios		DV HR	DV t1	DV t2	DV t3	DV t4	DV PI	DV PVIV	DV S	DV D	DV S/D		Rt HR	Rt accE	Rt decE	Rt accA	Rt decA	Rt totalE	Rt totalA	Rt EA interval	Rt AVVO	Rt AVVC	Rt S'	Rt D'	Rt S'/D'		Lt HR	Lt accE	Lt decE	Lt accA
1	32	G2P1	35.5714	no	spontaneous			35w4d	em-r-c/s	1725	M	7	9	7.203	-4.5	7.236	-4.1	280			134	171.1	146.7	64.4	64.4	0.44	0.37	317.8	128.8	2.46739
2	34	G1P0	35.1429	no	spontaneous			35w1d	em-r-c/s	1685	M	8	9	7.256	-1.5	7.247	-2.1	350			135	115.6	197.8	68.9	62.2	0.6	0.51	313.4	131.1	2.39054		136	42.2	44.4	42.2	55.6	86.6	97.8	86.6	184.4	271.1	326.7	128.8	2.53649		135	40	51.1	53.3
3	32	G1P0	33.4286	no	spontaneous			33w6d	em-r-c/s	1105	M	9	9	7.29	-0.8	7.315	-0.4	250			153	106.7	162.2	57.8	57.8	0.62	0.65	268.9	115.6	2.32612		149	60	33.3	42.2	35.6	93.3	77.8	75.5	171.1	237.8	273.4	135.5	2.01771		148	48.9	48.9	37.8
4	29	G2P0	32.2857	no	spontaneous	yes		32w3d	em-r-c/s	1256	M	3	8	7.259	-0.3	7.294	-1.9	250	yes		139	142.2	155.6	55.6	73.3	0.62	0.6	297.8	128.9	2.31032		134	44.4	44.4	42.2	28.9	88.8	71.1	86.6	159.9	288.9	317.8	131	2.42595		136	60	60	48.9
5	33	G2P1	32.5714	no	spontaneous		yes	32w4d	em-r-c/s	1190	M	6	7	7.289	-0.3	7.31	0.5	270			143	135.6	160	60	71.1	0.32	0.37	295.6	131.1	2.25477		142	55.6	17.8	22.2	57.8	73.4	80	40	153.4	271.1	328.9	95.6	3.44038		140	66.7	33.3	40
6	38	G2P0	30.2857	no	spontaneous			30w2d	em-r-c/s	679	M	9	9	7.232	-4.7	7.295	-7.9	200			147	94.8	125	64.7	120.7	1.21	0.91	219.8	185.4	1.18554
7	25	G2P1	30.4286	no	spontaneous		yes	30w3d	em-r-c/s	696	M	5	7	7.229	-1.7	7.257	-1.4	240			156	93.3	166.7	53.3	71.1	1.04	0.84	260	124.4	2.09003
8	32	G2P1	29.8571	no	spontaneous	yes		30w1d	em-r-c/s	790	F	7	8	7.334	0.9			290			145	118.12	139.6	48.32	77.85	0.55	0.56	257.72	126.17	2.04264
9	32	G5P2	33.8571	no	spontaneous			34w1d	em-r-c/s	1165	M	7	9	7.258	-0.4			230			148	122	142	60	78	0.73	0.58	264	138	1.91304		147	51	36	42	33	87	75	78	162	244	277	129	2.14729		147	42	56	44
10	27	G1P0	35	no	spontaneous	yes		35w0d	em-r-c/s	1199	M	8	9	7.18	-4.4	7.235	-4.3	270			148	140	126.7	57.8	88.9	0.55	0.5	266.7	146.7	1.818		149	40	26.7	35.6	57.8	66.7	93.4	62.3	160.1	246.7	304.5	102.3	2.97654		149	53.3	48.9	26.7
11	29	G1P0	35	no	spontaneous			35w0d	em-r-c/s	1325	F	8	9	7.227	-7.9	7.254	-2.8	265			142	146.7	128.9	57.8	95.6	0.33	0.32	275.6	153.4	1.79661		137	51.1	53.3	37.8	40	104.4	77.8	91.1	182.2	255.6	295.6	142.2	2.07876		144	33.3	46.7	51.1
12	30	G1P0	30.5714	no	spontaneous	yes	yes	30w4d	em-r-c/s	855	M	8	9	7.209	-7.4	7.204	-5.1	190			130	148.9	148.9	82.2	82.2	0.5	0.51	297.8	164.4	1.81144		128	48.9	66.7	35.6	55.6	115.6	91.2	102.3	206.8	266.7	322.3	151.2	2.13161		131	48.9	68.9	46.7
13	31	G2P1	35.5714	no	spontaneous			35w4d	em-r-c/s	1411	M	8	9	7.197	-5.6	7.231	-4.6	315			135	126.7	148.9	73.3	102.2	0.74	0.61	275.6	175.5	1.57037		137	48.9	28.9	40	55.6	77.8	95.6	68.9	173.4	264.4	320	117.8	2.71647		138	48.9	51.1	37.8
14	23	G1P0	30.1429	no	AIH		yes	30w4d	em-r-c/s	862	M	7	8	7.211	-5.8	7.252	-3.1	250			141	140	124.4	82.2	80	0.54	0.52	264.4	162.2	1.63009		144	37.8	35.6	40	51.1	73.4	91.1	75.6	164.5	246.7	297.8	113.4	2.6261		139	60	48.9	37.8
15	44	G3P1	30.5714	no	spontaneous			30w6d	em-r-c/s	1022	M	8	9	7.212	-4.1			235	yes		151	118	129	62	91	0.71	0.55	247	153	1.61438		152	38	11	27	64	49	91	38	140	253	317	76	4.17105		151	64	18	36
16	26	G1P0	26.1429	no	spontaneous		yes	26w2d	em-r-c/s	550	M	4	6	7.302	-3	7.289	-0.6	290	yes		131	135.6	162.2	68.9	91.1	0.83	0.75	297.8	160	1.86125																141	57.8	37.8	42.2
17	28	G1P0	29	no	spontaneous		yes	29w4d	em-r-c/s	674	M	5	7	7.026	-14.5			285	yes		143	102	158	64	96	1.06	0.8	260	160	1.625																140	47	56	44
18	22	G0P0	29.5714	no	spontaneous		yes	30w1d	em-r-c/s	576	M	6	9	7.151	-8.2			200	yes		144	89	167	51	109	2.15	1.5	256	160	1.6		145	49	24	31	24	73	55	55	128	284	308	104	2.96154		145	53	44	36
19	34	G1P0	26.4286	no	spontaneous		yes	26w5d	em-r-c/s	439	M	5	8	7.248	-2.9			180	yes		148	113	129	67	87	0.88	0.68	242	154	1.57143		146	42	49	38	44	91	82	87	173	236	280	129	2.17054		148	47	58	31
20	21	G1P0	28	no	spontaneous			28w0d	em-r-c/s	350	M	5	6	7.292	-6.7	7.264	-3.8	160	yes		151	88.9	151.1	66.7	88.9	1.53	1.09	240	155.6	1.54242		150	48.9	42.2	28.9	37.8	91.1	66.7	71.1	157.8	244.4	282.2	120	2.35167		151	40	57.8	44.4
21	32	G2P1	29.7143	no	spontaneous	yes	yes	30w1d	em-r-c/s	841	F	5	6	7.066	-12.7			220	yes		148	96	147	62	100	2.38	1.55	243	162	1.5		143	44	44	38	47	88	85	82	173	244	291	126	2.30952		145	49	58	40
22	36	G1P0	28.7143	no	spontaneous		yes	29w0d	em-r-c/s	760	M	5	6	7.324	-1.1	7.33	-2.4	170	yes		140	97.8	160	66.7	104.4	0.91	0.75	257.8	171.1	1.50672
23	30	G2P1	26	no	spontaneous		yes	26w1d	em-r-c/s	459	M	5	6	7.248	-3.4			240	yes		145	127	120	87	78	0.88	0.67	247	165	1.49697		149	49	36	40	56	85	96	76	181	222	278	125	2.224		148	47	56	29
24	37	G2P0	27.2857	no	spontaneous	yes	yes	27w2d	em-r-c/s	528	M	3	6	6.988	-7.6	7.177	-5.1	165			131	91.1	164.4	84.4	97.8	2	1.37	255.5	182.2	1.40231		140	64.4	31.1	33.3	26.7	95.5	60	64.4	155.5	284.4	311.1	128.8	2.41537		135	46.7	62.2	53.3
25	34	G2P1	26.5714	no	spontaneous		yes	27w1d	em-r-c/s	419	F	4	6	7.137	-10.2			196	yes		144	100	136	73	104	0.95	0.73	236	177	1.33333		140	40	58	40	40	98	80	98	178	251	291	138	2.1087		144	47	60	44
26	28	G1P0	27.1429	no	spontaneous		yes	27w1d	em-r-c/s	535	F	5	7	7.209	-4	7.22	-3.2	230			132	102.2	155.6	84.4	111.1	0.86	0.72	257.8	195.5	1.31867		130	48.9	82.2	51.1	33.3	131.1	84.4	133.3	215.5	251.1	284.4	182.2	1.56092		130	37.8	84.4	37.8
27	33	G1P0	27.5714	no	spontaneous		yes	27w4d	em-r-c/s	549	M	7	9	7.271	-4.5	7.278	-2.2	175	yes		145	80	144.4	73.3	106.7	1.14	0.88	224.4	180	1.24667		143	51.1	46.7	42.2	35.6	97.8	77.8	88.9	175.6	240	275.6	140	1.96857		148	28.9	57.8	48.9
28	34	G1P0	28.8571	no	AIH		yes	28w6d	em-r-c/s	626	F	5	6	7.298	2.3	7.333	1.6	185			134	93.3	142.2	100	111.1	1.04	0.85	235.5	211.1	1.11559		134	48.9	62.2	37.8	53.3	111.1	91.1	100	202.2	246.7	300	148.9	2.01478		134	53.3	80	42.2
29	33	G2P0	28.1429	no	spontaneous			28w1d	em-r-c/s	546	M	3	6	7.068	-7.7	7.147	-7.3	130			148	102.2	135.6	62.2	117.8	1.29	1.77	237.8	180	1.32111		141	51	42	36	29	93	65	78	158	269	298	129	2.31008
30	31	G1P0		no	spontaneous			28w2d	em-r-c/s	720	F	5	6	7.283	-0.6	7.323	1				140	115.6	144.4	68.9	97.8	1.16	0.98	58.87	32.53	1.80971
31	35	G1P0		no	spontaneous			23w0d	em-r-c/s	429	M	3	4	6.875	-21.2						119	84.4	113.3	93.3	235.6	2.69	1.3	50.86	50.86	1
[truncated: 78 more columns]
